# Supplementary material for: CD11c+ CD8 T cells cause IFN-γ–dependent autoimmune neuroinflammation that is restrained by PD-1 signaling
Source: JCI Insight. 2026 May 22;11(10):e179789. doi: 10.1172/jci.insight.179789 (PMC13232716; doi:10.1172/jci.insight.179789)
Supplement: Supporting data values [file jciinsight-11-179789-s180.xlsx]

## Sheet: Fig 1C
Days Post Transfer	Tc1							Tc17
0	0	0	0	0	0	0		0	0	0	0	0
1	0	0	0	0	0	0		0	0	0	0	0
2	0	0	0	0	0	0		0	0	0	0	0
3	0	0	0	2	1	2		0	0	0	0	0
4	2	1	1	1	2	2		0	1	1	0	0
5	2	1	2	2	2	3		0	1	1	0	0
6	2	2	3	2	3	2		1	1	1	0	0
7	2	2	3	2	3	2		0	2	0	0	0
8	2	2	3	1	2	2		1	0	0	0	0
9	0	1	2	1	2	2		0	0	0	0	0
10	0	0	0	1	1	2		0	0	0	0	0
11	0	0	0	1	0	2		0	0	0	0	0
12	0	0	0	0	0	1		0	0	0	0	0
13	0	0	0	0	0	0		0	0	0	0	0

## Sheet: Fig 1D
Days Post Transfer	Tc1								Tc17						PBS
0	100	100	100	100	100	100	100		100	100	100	100	100		100	100	100	100
1	99.2366	100.714	100	99.6212	97.0395	102.449	98.8636		97.5741	98.9899	98.9899	97.6109	95.6522		99.4911	94.898	95.0178	99.4962
2	98.4733	100.357	98.419	99.6212	97.0395	102.449	98.8636		98.3828	99.3266	99.3266	98.2935	95.6522		97.201	92.8571	94.6619	100.504
3	98.4733	100.357	98.419	88.6364	86.8421	87.7551	90.5303		96.496	97.9798	96.2963	94.5392	96.7391		96.4377	92.602	97.8648	100.756
4	91.9847	88.9286	83.3992	88.6364	86.8421	87.7551	90.5303		90.566	92.9293	92.5926	88.7372	89.1304		93.6387	93.3674	100	99.4962
5	91.9847	88.9286	83.3992	82.9545	79.6053	83.6735	90.1515		86.2534	90.9091	88.8889	84.9829	87.3188		93.1298	92.8571	102.135	99.4962
6	88.5496	82.8571	75.8893	79.5455	76.9737	80	91.2879		87.3315	91.5825	87.5421	84.3003	86.5942		92.3664	92.602	100.712	100.252
7	88.9313	82.8571	80.6324	79.9242	76.6447	79.1837	90.9091		87.6011	91.5825	87.2054	84.3003	88.0435		93.1298	95.1531	102.847	100
8	88.9313	82.8571	80.6324	81.8182	78.2895	80	91.6667		86.7925	89.899	87.8788	84.6416	90.942		93.1298	95.4082	103.203	101.008
9	89.6947	83.2143	84.1897	86.7424	82.2368	84.4898	95.4545		86.2534	90.5724	88.2155	85.6655	92.3913		93.1298	95.6633	103.559	101.763
10	92.7481	85	84.9802	90.5303	83.8816	89.3878	95.0758		87.3315	91.5825	88.8889	86.0068	95.6522		94.402	96.4286	104.27	101.008
11	92.7481	85	84.9802	92.0455	86.8421	93.0612	95.8333		87.6011	91.2458	90.9091	86.6894	97.1014		95.1654	97.1939	104.982	100.504
12	95.4198	87.1429	89.3281	92.803	88.4868	93.4694	94.697		87.8706	90.5724	92.2559	87.372	98.1884		96.1832	98.2143	105.694	100
13	94.6565	87.5	89.3281	96.5909	89.8026	96.7347	98.1061		88.6792	92.9293	93.6027	88.7372	99.6377		100	96.9388	100	93.7028
14	94.6565	87.5	89.3281	95.4545	89.4737	97.551	98.8636		89.4879	94.6128	94.6128	90.1024	101.449		100	96.9388	100	93.7028

## Sheet: Fig 1E
Tc1	Tc17
679800	254820
984000	360000
981540
576080
1419725
1900220
1234625
1374375
1643500
622800
1621800
2076750
1313865
1233900

## Sheet: Fig 1F
Brain	Spinal Cord
817700	194800
690200	317200
787050	305000
828767	812307
1014120	819007
563000	534000
674000	328000
868000	422000
1000000	270000
1050000	716000
1540000	481000
868000	575000
1130000	199000
422000	270000
446000	317000
522000	340000
710000	211000
628000	387000
440000	416000
481000	493000
481000	258000

## Sheet: Fig 1H
Days Post Transfer	Tc1
0	0
1	0
2	0
3	9.5
4	23.8
5	33.3
6	33.3
7	19
8	0

## Sheet: Fig 2B
	Brain			Spinal Cord
CD8 T cells	10.34	9.9	8.72	19.1	12.56	13.25
MoDCs&MFs	6	6.59	7.65	29.85	31.49	27.07
MHC- Mo	6.28	5.57	5.6	11.45	7.5	10.08
Microglia	54.36	55.57	58.02	18.67	26.72	26.73
Neutrophils	3.74	3.94	2.65	3.87	4.04	5.81
CD4+ Cells	2.56	2.35	1.93	2.18	1.96	1.81
CD19+ Cells	1.29	1.15	0.95	0.63	0.86	0.69
Other CD11b+ Cells	1.05	0.78	1.3	1.22	1.15	1.7
Other CD45+ Cells	6.82	7.37	6	4.44	5.31	4.41

## Sheet: Fig 2C
	Brain			Spinal Cord
CD8 T cells	67.3	69.7	70.7	78.8	80.8	77.3
Monocytes	69.1	66.9	70.5	72.6	71.2	75.5
Microglia	35	27.4	45.4	95.4	95.2	93.5

## Sheet: Fig 3A_
	Brain						Spinal Cord
IFN-γ	38.3	43.4	43.5	39.2	42.4		46.7	37.6	50.9	42.7	49.4
TNF	28.4	26.4	29.7	29.4	33.8		29	25.1	38	32.5	39.6
CCL2	53.3	33	40.8	38.8	44.4		33.9	36.6	63.8	58.8	62.2
IL1b	7.25	6.48	8.05	7.25	10.7		7.71	6.62	8.06	9.56	15
CXCL9	4.3	2.59	4.41	6.27	4.06		5.29	2.69	8.51	7.16	17.9
Arg1	4.59	6.2	7.7	3.38	6.49		11.9	10.6	10.5	3.53	5.61

## Sheet: Fig 3B_
Brain	Spinal Cord
34.5	56
36.1	65.5
41.4	58.4
48.7	60.8
71.9	88.4
62.9	88.9
76.4	91.4
80.3	91.9
78.8	93.9
81.7	93.6
83.2	92.5
86.5	89.6
82.5	86.7
77.9	93.7
81	95.6
80.3	94.2
76.2	90.3
85.6	87.3
79.1	98.1
77.5	89.9
72.2	73.5

## Sheet: Fig 3C_
	Brain						Spinal Cord
IFN-γ	21.7	36	34.4	49.8	36.7		54.6	53.9	53.9	63.1	67.9
TNF	74.2	75.6	69.8	79.3	80.3		65.6	69.1	71.8	76.9	77.8
CCL2	32.3	36.6	47.9	46.9	50.3		50.6	40.6	61.6	59.3	61.7
IL1b	0.97	0.81	0.91	1.11	2.43		0.87	1.5	1.89	1.98	2.54
CXCL9	3.4	2.35	3.02	3.64	3.07		1.51	1.94	2.52	3.81	3.16
Arg1	0.4	0.7	0.69	0.21	0.84		0.6	1.1	0.43	0.35	0.39

[truncated: 50 more sheets: Fig 3D_, Fig 4A_, Fig 4B_, Fig 4C_, Fig 4D_, Fig 4F_, Fig 4G_, Fig 5A_, Fig 5C_, Fig 5D_, Fig 6A_, Fig 6B_, Fig 6C_, Fig 6E_, Fig 7B, Fig 7C, Fig 7D, Fig 7E, Fig 7G, Fig 7H …]
